# Supplementary material for: Micronutrient Testing, Supplement Use, and Knowledge Gaps in a National Adult Population: Evidence from Saudi Arabia
Source: Nutrients. 2025 Dec 12;17(24):3897. doi: 10.3390/nu17243897 (PMC12736049; doi:10.3390/nu17243897)
Supplement: Supplementary file 1 [file nutrients-17-03897-s001.zip]

Archive with 1 entries (1 files):
- nutrients-3995700-supplementary.pdf
